# Supplementary material for: Concentrations of Insulin-like Growth Factors and Insulin-like Growth Factor-Binding Proteins and Respective Gene Expressions in Children before and after Hematopoietic Stem Cell Transplantation
Source: Nutrients. 2021 Nov 30;13(12):4333. doi: 10.3390/nu13124333 (PMC8709367; doi:10.3390/nu13124333)
Supplement: Supplementary file 1 [file nutrients-13-04333-s001.zip]

Archive with 1 entries (1 files):
- nutrients-1405437-supplementary.pdf
